# Supplementary material for: Machine learning enables early risk stratification of hymenopteran stings: evidence from a tropical multicenter cohort
Source: Front Public Health. 2025 Oct 28;13:1664606. doi: 10.3389/fpubh.2025.1664606 (PMC12602473; doi:10.3389/fpubh.2025.1664606)
Supplement: Supplementary file 4 [file Supplementary_file_2.xlsx]

## Sheet: Sheet1
Supplementary Material S2 – Model Training Workflow
# Addressing Class Imbalance with ADASYN from imblearn.over_sampling import ADASYN adasyn = ADASYN(random_state=123) X_resampled, y_resampled = adasyn.fit_resample(X_pca,y)
Note: This step was used to synthetically oversample the minority (high-risk) class before model training. The ADASYN method adaptively focuses on harder-to-classify examples and is appropriate for highly imbalanced clinical datasets.
